# Supplementary material for: Low Infection of Phelipanche aegyptiaca in Micro-Tom Mutants Deficient in CAROTENOID CLEAVAGE DIOXYGENASE 8
Source: Int J Mol Sci. 2018 Sep 6;19(9):2645. doi: 10.3390/ijms19092645 (PMC6163878; doi:10.3390/ijms19092645)
Supplement: Supplementary file 1 [file ijms-19-02645-s001.zip]

Archive with 1 entries (1 files):
- ijms-347930-SI.pdf
